# Supplementary material for: Comprehensive genome sequence analysis of the devastating tobacco bacterial phytopathogen Ralstonia solanacearum strain FJ1003
Source: Front Genet. 2022 Aug 22;13:966092. doi: 10.3389/fgene.2022.966092 (PMC9441608; doi:10.3389/fgene.2022.966092)
Supplement: Supplementary file 1 [file DataSheet1.ZIP]

Archive with 12 entries (11 files):
- Supplementary/
- Supplementary/Supplementary Figure 1.docx
- Supplementary/Supplementary Figure 1.pdf
- Supplementary/Supplementary Figure 2..docx
- Supplementary/Supplementary Figure 2..pdf
- Supplementary/Supplementary Table 1.xlsx
- Supplementary/Supplementary Table 2.xlsx
- Supplementary/Supplementary Table 3.xlsx
- Supplementary/Supplementary Table 4.xlsx
- Supplementary/Supplementary Table 5.xlsx
- Supplementary/Supplementary Table 6.xlsx
- Supplementary/Supplementary Table 7.xlsx
