# Supplementary material for: Comprehensive genome sequence analysis of the devastating tobacco bacterial phytopathogen Ralstonia solanacearum strain FJ1003
Source: Front Genet. 2022 Aug 22;13:966092. doi: 10.3389/fgene.2022.966092 (PMC9441608; doi:10.3389/fgene.2022.966092)
Supplement: Supplementary file 1 [file DataSheet1.ZIP › Supplementary/Supplementary Table 1.xlsx]

## Sheet: Sheet1
Supplementary Table 1. Prediction result of CRISPR sequence
Sequence	Position	Length	Copies	Repeat	Spacer
scaffold2	646538	100	3	21	18
Spacer: The average interval of CRISPR repeat sequences.
