# Supplementary material for: Comprehensive genome sequence analysis of the devastating tobacco bacterial phytopathogen Ralstonia solanacearum strain FJ1003
Source: Front Genet. 2022 Aug 22;13:966092. doi: 10.3389/fgene.2022.966092 (PMC9441608; doi:10.3389/fgene.2022.966092)
Supplement: Supplementary file 1 [file DataSheet1.ZIP › Supplementary/Supplementary Table 2.xlsx]

## Sheet: Sheet1
Supplementary Table 2 Comparision of FJ1003 with other virulence factor
Gene name	NtRS gene ID	GMI1000 gene ID	coverage/identity
Exopolysacharide
epsL	2_1447	WP_011004298.1	100/100
epsF	2_1453	WP_011004304.1	100/100
epsE	2_1454	WP_011004305.1	100/100
EpsG	2_1455	WP_011004306.1	100/100
epsC	2_1456	WP_019719623.1	100/100
EPSI	2_1457	WP_011004308.1	100/100
epsP	2_1458	WP_011004309.1	100/100
EPSI	2_1459	WP_011004310.1	100/100
Cell Wall degrading enzymes (CWDE)
pehB	1_1402	WP_011001694.1	100/99
pehR	1_2517	WP_043876657.1	100/100
Pectate lyase	2_1294	WP_011004131.1	100/100
Swimming motility
FliP	2_847	WP_011003687.1	100/100
FliO	2_848	WP_011003688.1	100/99
FliN	2_849	WP_011003689.1	100/99
FliM	2_850	WP_011003690.1	100/100
FliL	2_851	WP_011003691.1	100/100
fliC	2_854	WP_011003694.1	100/100
fliD	2_855	WP_011003695.1	100/100
fliS	2_856	WP_011003696.1	100/99
fliT	2_857	WP_011003697.1	100/99
FliE	2_861	WP_011003701.1	100/100
FliF	2_862	WP_011003702.1	100/100
FliG	2_863	WP_011003703.1	100/100
FliH	2_864	WP_011003704.1	100/100
FliI	2_865	WP_011003705.1	100/100
fliJ	2_866	WP_011003706.1	100/100
fliK	2_867	WP_043876813.1	100/99
Type III secretion system
prhI	2_1311	WP_011004147.1	100/100
prhR	2_1312	WP_011004148.1	100/100
HrpG	2_1314	WP_011004150.1	100/100
HrpT	2_1315	WP_011004151.1	100/100
HrpY	2_1316	WP_011004152.1	100/97
HrpX	2_1318	WP_011004154.1	100/100
HrpW	2_1319	WP_011004155.1	100/100
HpaA	2_1320	WP_011004156.1	100/98
hrcS	2_1321	WP_003263753.1	100/100
hrcR	2_1322	WP_011004157.1	100/100
hrcQ	2_1323	WP_011004158.1	100/99
HpaP	2_1324	WP_011004159.1	100/97
hrcV	2_1325	WP_011004160.1	100/100
hrcU	2_1326	WP_011004161.1	100/100
hrpK	2_1327	WP_011004162.1	100/100
hrpJ	2_1328	WP_011004163.1	100/100
hrcJ	2_1329	WP_011004164.1	100/100
HrpB4	2_1330	WP_011004165.1	100/100
hrpF	2_1331	WP_011004166.1	100/98
hrcN	2_1332	WP_011004167.1	100/100
HrpB7	2_1333	WP_011004168.1	100/100
hrcT	2_1334	WP_011004169.1	100/100
HrpB	2_1335	WP_011004170.1	100/100
HrpA	2_1336	WP_011004171.1	96/100
PopC	2_1337	WP_011004172.1	100/100
PopB	2_1338	WP_011004173.1	100/99
PopA	2_1339	WP_011004174.1	100/98
