# Supplementary material for: Comprehensive genome sequence analysis of the devastating tobacco bacterial phytopathogen Ralstonia solanacearum strain FJ1003
Source: Front Genet. 2022 Aug 22;13:966092. doi: 10.3389/fgene.2022.966092 (PMC9441608; doi:10.3389/fgene.2022.966092)
Supplement: Supplementary file 1 [file DataSheet1.ZIP › Supplementary/Supplementary Table 3.xlsx]

## Sheet: Sheet1
Supplementary 3 The strain information used to construct the phylogenetic tree
Strain name	Host	Geographic origin	Phylotype
GMI1000	tomato	French	I
Rs-P.362200	peanut	China	I
HA4-1	peanut	China	I
FQY-4	tomato	China	I
FJ1003	tobacco	China	I
CQPS-1	tobacco	China	I
RS10	tobacco	China	I
T523	tomato	philippines	I
Po82	Potato	Mexico	II
UW551	Pelargonium	Kenya	II
UW163	Plantain	Peru	II
UW179	Banana	Colombia	II
CMR15	tomato	Cameroon	III
PSI07	Tomato	Indonesia	IV
