# Supplementary material for: Comprehensive genome sequence analysis of the devastating tobacco bacterial phytopathogen Ralstonia solanacearum strain FJ1003
Source: Front Genet. 2022 Aug 22;13:966092. doi: 10.3389/fgene.2022.966092 (PMC9441608; doi:10.3389/fgene.2022.966092)
Supplement: Supplementary file 1 [file DataSheet1.ZIP › Supplementary/Supplementary Table 4.xlsx]

## Sheet: Sheet1
Supplementary Table 4 Clustering statistics on the number of gene families.
Strains name	Total gene number	Total gene family number	Specific gene family number
FJ1003	5133	4503	32
GMI1000	4947	4565	25
CMR15	4802	4307	13
UW551	4590	4022	5
PSI07	4686	4200	10
