# Supplementary material for: Comprehensive genome sequence analysis of the devastating tobacco bacterial phytopathogen Ralstonia solanacearum strain FJ1003
Source: Front Genet. 2022 Aug 22;13:966092. doi: 10.3389/fgene.2022.966092 (PMC9441608; doi:10.3389/fgene.2022.966092)
Supplement: Supplementary file 1 [file DataSheet1.ZIP › Supplementary/Supplementary Table 5.xlsx]

## Sheet: Genome_5_FJ1003_unique_gene
Supplementary 5-1 Gene analysis related to specific genes in FJ1003
geneID	start	end	Length(bp)	Function annotation
1_1689	1853973	1854122	149	hypothetical protein [Ralstonia solanacearum]
1_229	234026	234175	149	hypothetical protein [Ralstonia solanacearum]
1_49	52588	52737	149	hypothetical protein [Ralstonia solanacearum]
1_629	640032	640181	149	hypothetical protein [Ralstonia solanacearum]
1_636	653144	653293	149	hypothetical protein [Ralstonia solanacearum]
2_303	386076	386225	149	hypothetical protein [Ralstonia solanacearum]
2_677	834966	835115	149	hypothetical protein [Ralstonia solanacearum]
2_695	857414	857563	149	hypothetical protein [Ralstonia solanacearum]
1_1224	1300820	1301500	680	putative membrane protein [Burkholderia sp. RPE67]
1_2583	2805478	2806158	680	putative membrane protein [Burkholderia sp. RPE67]
1_2765	2991943	2992623	680	putative membrane protein [Burkholderia sp. RPE67]
2_1396	1769438	1770118	680	putative membrane protein [Burkholderia sp. RPE67]
3_11	6487	7419	932	integrase family protein [Ralstonia pickettii 12J]
3_112	126672	128786	2114	site-specific recombinase XerD [Ralstonia pickettii OR214]
3_12	7419	8600	1181	integrase [Ralstonia pickettii]
1_3430	3738830	3739096	266	hypothetical protein [Ralstonia solanacearum]
1_5	3178	3444	266	hypothetical protein [Ralstonia solanacearum]
1_625	633400	633804	404	hypothetical protein, partial [Ralstonia solanacearum]
1_693	710154	711386	1232	hypothetical protein [Pseudomonas aeruginosa]
1_649	669330	671375	2045	transposase [Burkholderia pseudomallei]
2_1514	1929605	1931707	2102	hypothetical protein [Nitrosomonas sp. Is79A3]
1_1289	1366705	1369689	2984	transposase [Ralstonia sp. AU12-08]
3_94	105355	108339	2984	transposase [Ralstonia sp. AU12-08]
1_1290	1369695	1371365	1670	hypothetical protein [Ralstonia sp. AU12-08]
3_93	103679	105349	1670	hypothetical protein [Ralstonia sp. AU12-08]
1_1291	1371704	1372144	440	Molecular chaperone (small heat shock protein) [Ralstonia solanacearum]
3_92	102900	103340	440	Molecular chaperone (small heat shock protein) [Ralstonia solanacearum]
1_1292	1372160	1372567	407	heat-shock protein [Ralstonia solanacearum]
3_91	102477	102884	407	heat-shock protein [Ralstonia solanacearum]
1_1293	1372753	1373319	566	hypothetical protein [Ralstonia solanacearum]
3_90	101725	102291	566	hypothetical protein [Ralstonia solanacearum]
1_1294	1373459	1373905	446	hypothetical protein [Ralstonia solanacearum]
3_89	101139	101585	446	hypothetical protein [Ralstonia solanacearum]
1_1296	1376194	1376466	272	hypothetical protein [Cupriavidus sp. WS]
3_87	98578	98850	272	hypothetical protein [Cupriavidus sp. WS]
1_1297	1377285	1377542	257	hypothetical protein [Ralstonia solanacearum]
3_86	97502	97759	257	hypothetical protein [Ralstonia solanacearum]
1_1298	1378029	1378688	659	Carbonic anhydrase [Ralstonia solanacearum]
3_85	96356	97015	659	Carbonic anhydrase [Ralstonia solanacearum]
1_1299	1378860	1379495	635	diguanylate cyclase [Ralstonia solanacearum]
3_84	95549	96184	635	diguanylate cyclase [Ralstonia solanacearum]
1_1300	1379672	1379989	317	molecular chaperone GroES [Ralstonia solanacearum]
3_83	95055	95372	317	molecular chaperone GroES [Ralstonia solanacearum]
1_1302	1381801	1382055	254	hypothetical protein [Ralstonia solanacearum]
3_81	92989	93243	254	hypothetical protein [Ralstonia solanacearum]
2_1564	1995139	1995705	566	DeoR faimly transcriptional regulator [Ralstonia solanacearum]
2_24	18602	19276	674	DeoR faimly transcriptional regulator [Ralstonia solanacearum]
3_104	121958	122632	674	hypothetical protein [Ralstonia sp. A12]
3_3	1773	2255	482	hypothetical protein [Ralstonia sp. A12]
3_105	122658	123242	584	hypothetical protein [Nocardioides sp. JGI 0001009-J09]
3_4	2475	3083	608	hypothetical protein [Nocardioides sp. JGI 0001009-J09]
3_106	123359	123757	398	hypothetical protein [Ralstonia sp. A12]
3_5	3175	3573	398	hypothetical protein [Ralstonia sp. A12]
3_108	124639	125049	410	hypothetical protein [Burkholderia nodosa]
3_7	4455	4865	410	hypothetical protein [Burkholderia nodosa]
3_109	125046	125264	218	MULTISPECIES: hypothetical protein [Bacteria]
3_8	4862	5080	218	MULTISPECIES: hypothetical protein [Bacteria]
3_110	125273	125659	386	twitching motility protein PilT [Ralstonia solanacearum]
3_9	5089	5475	386	twitching motility protein PilT [Ralstonia solanacearum]
3_10	5472	5711	239	prevent-host-death protein [Ralstonia solanacearum]
3_111	125656	125895	239	prevent-host-death protein [Ralstonia solanacearum]
3_113	129338	130000	662	plasmid segregation oscillating ATPase ParF [Ralstonia pickettii]
3_13	9151	9813	662	plasmid segregation oscillating ATPase ParF [Ralstonia pickettii]
3_114	130005	130979	974	ParB-like partition protein [Ralstonia pickettii]
3_14	9818	10792	974	ParB-like partition protein [Ralstonia pickettii]
3_116	132289	132483	194	transposase [Ralstonia solanacearum]
3_16	12102	12296	194	transposase [Ralstonia solanacearum]
3_119	134156	134863	707	transposase DDE domain protein [Burkholderia thailandensis MSMB121]
3_19	13970	14677	707	transposase DDE domain protein [Burkholderia thailandensis MSMB121]
3_120	135131	136345	1214	plasmid replication initiation protein [Burkholderia sp. UYPR1.413]
3_20	14945	16159	1214	plasmid replication initiation protein [Burkholderia sp. UYPR1.413]
3_123	145981	146274	293	hypothetical protein [Ralstonia solanacearum]
3_22	25802	26377	575	hypothetical protein [Ralstonia solanacearum]

## Sheet: Genome_3_FJ1003_unique_gene
Supplementary 5-2 Gene analysis related to specific genes in FJ1003
geneID	start	end	Length(bp)	Function annotation
1_1689	1853973	1854122	149	hypothetical protein [Ralstonia solanacearum]
1_229	234026	234175	149	hypothetical protein [Ralstonia solanacearum]
1_49	52588	52737	149	hypothetical protein [Ralstonia solanacearum]
1_629	640032	640181	149	hypothetical protein [Ralstonia solanacearum]
1_636	653144	653293	149	hypothetical protein [Ralstonia solanacearum]
2_303	386076	386225	149	hypothetical protein [Ralstonia solanacearum]
2_677	834966	835115	149	hypothetical protein [Ralstonia solanacearum]
2_695	857414	857563	149	hypothetical protein [Ralstonia solanacearum]
1_1383	1513617	1523762	10145	Hemolysin [Ralstonia solanacearum]
1_637	653296	656061	2765	Large exoproteins involved in heme utilization or adhesion [Ralstonia solanacearum]
2_1510	1916564	1918540	1976	hypothetical protein, partial [Ralstonia solanacearum]
2_1511	1918952	1922821	3869	hemagglutinin-like secreted protein [Ralstonia solanacearum]
2_1513	1924563	1929605	5042	putative adhesin or hemolysin of unknown function [Ralstonia solanacearum]
2_1515	1931764	1932387	623	hypothetical protein [Ralstonia solanacearum]
2_1516	1932851	1941700	8849	hemagglutinin-like secreted protein [Ralstonia solanacearum]
2_224	278273	288397	10124	Hemolysin [Ralstonia solanacearum]
1_1224	1300820	1301500	680	putative membrane protein [Burkholderia sp. RPE67]
1_2583	2805478	2806158	680	putative membrane protein [Burkholderia sp. RPE67]
1_2765	2991943	2992623	680	putative membrane protein [Burkholderia sp. RPE67]
2_1396	1769438	1770118	680	putative membrane protein [Burkholderia sp. RPE67]
1_665	686911	688149	1238	RNA-directed DNA polymerase [Ralstonia solanacearum]
2_1084	1384425	1385957	1532	putative maturase-Group II intron [Ralstonia solanacearum]
2_1258	1590776	1592308	1532	putative maturase-Group II intron [Ralstonia solanacearum]
3_11	6487	7419	932	integrase family protein [Ralstonia pickettii 12J]
3_112	126672	128786	2114	site-specific recombinase XerD [Ralstonia pickettii OR214]
3_12	7419	8600	1181	integrase [Ralstonia pickettii]
1_18	15274	16470	1196	membrane protein [Ralstonia solanacearum]
1_3444	3750928	3752124	1196	membrane protein [Ralstonia solanacearum]
1_228	232737	233564	827	hypothetical protein [Ralstonia solanacearum]
2_876	1094590	1095231	641	helicase [Ralstonia solanacearum]
1_445	459391	459801	410	hypothetical protein [Ralstonia solanacearum]
3_31	37213	37515	302	hypothetical protein [Ralstonia solanacearum]
1_639	656925	657446	521	hypothetical protein [Ralstonia solanacearum]
2_992	1241184	1241384	200	hypothetical protein [Ralstonia solanacearum]
1_649	669330	671375	2045	transposase [Burkholderia pseudomallei]
2_1514	1929605	1931707	2102	hypothetical protein [Nitrosomonas sp. Is79A3]
1_1289	1366705	1369689	2984	transposase [Ralstonia sp. AU12-08]
3_94	105355	108339	2984	transposase [Ralstonia sp. AU12-08]
1_1291	1371704	1372144	440	Molecular chaperone (small heat shock protein) [Ralstonia solanacearum]
3_92	102900	103340	440	Molecular chaperone (small heat shock protein) [Ralstonia solanacearum]
1_1292	1372160	1372567	407	heat-shock protein [Ralstonia solanacearum]
3_91	102477	102884	407	heat-shock protein [Ralstonia solanacearum]
1_1293	1372753	1373319	566	hypothetical protein [Ralstonia solanacearum]
3_90	101725	102291	566	hypothetical protein [Ralstonia solanacearum]
1_1294	1373459	1373905	446	hypothetical protein [Ralstonia solanacearum]
3_89	101139	101585	446	hypothetical protein [Ralstonia solanacearum]
1_1296	1376194	1376466	272	hypothetical protein [Cupriavidus sp. WS]
3_87	98578	98850	272	hypothetical protein [Cupriavidus sp. WS]
1_1297	1377285	1377542	257	hypothetical protein [Ralstonia solanacearum]
3_86	97502	97759	257	hypothetical protein [Ralstonia solanacearum]
1_1298	1378029	1378688	659	Carbonic anhydrase [Ralstonia solanacearum]
3_85	96356	97015	659	Carbonic anhydrase [Ralstonia solanacearum]
1_1299	1378860	1379495	635	diguanylate cyclase [Ralstonia solanacearum]
3_84	95549	96184	635	diguanylate cyclase [Ralstonia solanacearum]
1_1302	1381801	1382055	254	hypothetical protein [Ralstonia solanacearum]
3_81	92989	93243	254	hypothetical protein [Ralstonia solanacearum]
1_1303	1382303	1383079	776	Deoxyribodipyrimidine photolyase [Ralstonia solanacearum]
3_80	91965	92741	776	Deoxyribodipyrimidine photolyase [Ralstonia solanacearum]
2_476	600618	600833	215	transposase [Ralstonia solanacearum]
2_481	602973	603188	215	transposase [Ralstonia solanacearum]
3_104	121958	122632	674	hypothetical protein [Ralstonia sp. A12]
3_3	1773	2255	482	hypothetical protein [Ralstonia sp. A12]
3_105	122658	123242	584	hypothetical protein [Nocardioides sp. JGI 0001009-J09]
3_4	2475	3083	608	hypothetical protein [Nocardioides sp. JGI 0001009-J09]
3_106	123359	123757	398	hypothetical protein [Ralstonia sp. A12]
3_5	3175	3573	398	hypothetical protein [Ralstonia sp. A12]
3_108	124639	125049	410	hypothetical protein [Burkholderia nodosa]
3_7	4455	4865	410	hypothetical protein [Burkholderia nodosa]
3_109	125046	125264	218	MULTISPECIES: hypothetical protein [Bacteria]
3_8	4862	5080	218	MULTISPECIES: hypothetical protein [Bacteria]
3_110	125273	125659	386	twitching motility protein PilT [Ralstonia solanacearum]
3_9	5089	5475	386	twitching motility protein PilT [Ralstonia solanacearum]
3_10	5472	5711	239	prevent-host-death protein [Ralstonia solanacearum]
3_111	125656	125895	239	prevent-host-death protein [Ralstonia solanacearum]
3_113	129338	130000	662	plasmid segregation oscillating ATPase ParF [Ralstonia pickettii]
3_13	9151	9813	662	plasmid segregation oscillating ATPase ParF [Ralstonia pickettii]
3_114	130005	130979	974	ParB-like partition protein [Ralstonia pickettii]
3_14	9818	10792	974	ParB-like partition protein [Ralstonia pickettii]
3_116	132289	132483	194	transposase [Ralstonia solanacearum]
3_16	12102	12296	194	transposase [Ralstonia solanacearum]
3_117	132779	132946	167	transposase (fragment), partial [Ralstonia solanacearum]
3_17	12592	12759	167	transposase (fragment), partial [Ralstonia solanacearum]
3_118	133847	134128	281	transposase [Cupriavidus taiwanensis]
3_18	13661	13942	281	transposase [Cupriavidus taiwanensis]
3_119	134156	134863	707	transposase DDE domain protein [Burkholderia thailandensis MSMB121]
3_19	13970	14677	707	transposase DDE domain protein [Burkholderia thailandensis MSMB121]
3_120	135131	136345	1214	plasmid replication initiation protein [Burkholderia sp. UYPR1.413]
3_20	14945	16159	1214	plasmid replication initiation protein [Burkholderia sp. UYPR1.413]
3_123	145981	146274	293	hypothetical protein [Ralstonia solanacearum]
3_22	25802	26377	575	hypothetical protein [Ralstonia solanacearum]
