# Supplementary material for: Comprehensive genome sequence analysis of the devastating tobacco bacterial phytopathogen Ralstonia solanacearum strain FJ1003
Source: Front Genet. 2022 Aug 22;13:966092. doi: 10.3389/fgene.2022.966092 (PMC9441608; doi:10.3389/fgene.2022.966092)
Supplement: Supplementary file 1 [file DataSheet1.ZIP › Supplementary/Supplementary Table 6.xlsx]

## Sheet: genome island
Supplementary Table6-1 Genome island prediction results.
Prophage ID	Gene ID	Start (bp)	End (bp)	Length（bp）	Fuction annotation
1	1_210	206817	207353	536	ssDNA-binding protein, controls activity of RecBCD nuclease [blood disease bacterium R229]
	1_211	207504	208715	1211	phage integrase [Ralstonia solanacearum]
	1_212	208708	210294	1586	phage integrase [Ralstonia solanacearum]
	1_213	210359	212338	1979	phage integrase [Ralstonia solanacearum]
	1_214	214014	214826	812	hypothetical protein [Ralstonia sp. A12]
	1_215	214936	215664	728	hypothetical protein [Ralstonia sp. A12]
	1_216	216245	216484	239	hypothetical protein [Ralstonia sp. A12]
	1_217	216826	217113	287	histone-like nucleoid-structuring protein H-NS [Ralstonia syzygii R24]
	1_218	217149	217823	674	hypothetical protein [Burkholderia pseudomallei]
	1_219	218320	221145	2825	vgr-related protein [Ralstonia solanacearum]
	1_220	221142	222665	1523	hypothetical protein [Ralstonia solanacearum]
	1_221	222669	223679	1010	hypothetical protein [Ralstonia solanacearum]
	1_222	224400	226301	1901	hypothetical protein [Pseudomonas syringae]
	1_223	226304	227182	878	DNA methyltransferase [Polaromonas sp. EUR3 1.2.1]
	1_224	227821	229722	1901	hypothetical protein BURPSS13_G0088 [Burkholderia pseudomallei S13]
	1_225	229726	230367	641	hypothetical protein [Burkholderia pseudomallei]
2	1_616	627620	627874	254	hypothetical protein [Ralstonia solanacearum]
	1_617	627963	628658	695	Glutathione S-transferase [Ralstonia solanacearum]
	1_618	629046	629852	806	endoglucanase [Ralstonia solanacearum]
	1_619	629867	630142	275	hypothetical protein [Ralstonia solanacearum]
	1_620	630304	630903	599	transcriptional regulator [Ralstonia solanacearum]
	1_621	631037	631765	728	NADH-ubiquinone oxidoreductase subunit 3 [Ralstonia solanacearum]
	1_622	631786	632094	308	hypothetical protein [Ralstonia solanacearum]
	1_623	632178	632849	671	transposase, partial [Ralstonia solanacearum]
	1_624	633032	633340	308	transposase [Ralstonia solanacearum]
3	1_630	640178	641143	965	transposase [Ralstonia solanacearum]
	1_631	641530	642840	1310	hypothetical protein [Ralstonia solanacearum]
	1_632	643302	643640	338	hypothetical protein [Ralstonia solanacearum]
	1_633	644093	645040	947	HrgA protein [Ralstonia solanacearum]
	1_634	645416	652177	6761	Large exoproteins involved in heme utilization or adhesion [Ralstonia solanacearum]
	1_635	652182	653147	965	transposase [Ralstonia solanacearum]
	1_636	653144	653293	149	hypothetical protein [Ralstonia solanacearum]
	1_637	653296	656061	2765	Large exoproteins involved in heme utilization or adhesion [Ralstonia solanacearum]
	1_638	656058	656858	800	hypothetical protein [Pseudomonas sp. GM102]
	1_639	656925	657446	521	hypothetical protein [Ralstonia solanacearum]
	1_640	657490	659256	1766	membrane protein [Ralstonia solanacearum]
	1_641	659280	660713	1433	hypothetical protein [Ralstonia solanacearum]
4	1_645	664322	664726	404	Hypothetical Protein [Ralstonia solanacearum]
	1_646	665678	666577	899	hypothetical protein [Ralstonia solanacearum]
	1_647	667432	668235	803	hypothetical protein [Mumia flava]
	1_648	668232	669152	920	hypothetical protein [Mumia flava]
	1_649	669330	671375	2045	transposase [Burkholderia pseudomallei]
	1_650	672011	673582	1571	transposase [Cupriavidus pinatubonensis]
	1_651	673614	673964	350	transposase [Cupriavidus taiwanensis]
	1_652	673964	674428	464	MULTISPECIES: transposase [Burkholderia]
	1_653	674815	675456	641	hypothetical protein [Ralstonia solanacearum]
	1_654	675556	675777	221	hypothetical protein [Ralstonia solanacearum]
5	1_665	686911	688149	1238	RNA-directed DNA polymerase [Ralstonia solanacearum]
	1_666	688376	689779	1403	DNA methylase N-4 [Ralstonia solanacearum]
	1_667	689776	691050	1274	putative dna modification methylase protein [Ralstonia syzygii R24]
	1_668	691033	691413	380	hypothetical protein [Ralstonia solanacearum]
	1_669	691410	691739	329	hypothetical protein, partial [Ralstonia solanacearum]
	1_670	691788	691952	164	hypothetical protein [Ralstonia solanacearum]
	1_671	692050	692400	350	hypothetical protein [Ralstonia solanacearum]
6	1_1608	1761435	1762952	1517	integrase [Burkholderia vietnamiensis]
	1_1609	1762942	1763739	797	MULTISPECIES: ATP-binding protein [Ralstonia]
	1_1610	1764835	1765428	593	hypothetical protein [Ralstonia solanacearum]
	1_1611	1765570	1766601	1031	hypothetical protein [Ralstonia solanacearum]
	1_1612	1766568	1769024	2456	membrane protein of unknown function [Ralstonia solanacearum]
	1_1613	1769047	1769211	164	hypothetical protein [Ralstonia solanacearum]
	1_1614	1769639	1771969	2330	histidine kinase [Ralstonia solanacearum]
	1_1615	1771975	1772835	860	beta-lactamase [Ralstonia solanacearum]
	1_1616	1772929	1773294	365	ArsR family transcriptional regulator [Ralstonia solanacearum]
	1_1617	1773419	1774684	1265	FAD-dependent pyridine nucleotide-disulfide oxidoreductase [Ralstonia solanacearum]
7	1_1657	1817225	1818055	830	oxidoreductase [Ralstonia solanacearum]
	1_1658	1818052	1818753	701	hypothetical protein [Ralstonia solanacearum]
	1_1659	1818750	1819340	590	hypothetical protein [Ralstonia solanacearum]
	1_1660	1819356	1820081	725	hypothetical protein [Ralstonia solanacearum]
	1_1661	1820083	1821366	1283	hypothetical protein [Ralstonia solanacearum]
	1_1662	1821363	1823237	1874	hemagglutinin-related protein [Ralstonia solanacearum]
	1_1663	1823996	1824844	848	site-specific recombinase XerD [Ralstonia pickettii OR214]
	1_1664	1825260	1825988	728	DNA polymerase III subunit epsilon [Ralstonia solanacearum]
8	1_1690	1854165	1854572	407	transposase [Burkholderia glumae]
	1_1691	1854449	1854847	398	transposase [Ralstonia solanacearum]
	1_1692	1855594	1856829	1235	integrase [Ralstonia solanacearum]
	1_1693	1856804	1857019	215	regulatory protein [Ralstonia solanacearum]
	1_1694	1857016	1859721	2705	hypothetical protein [Ralstonia solanacearum]
	1_1695	1859754	1859966	212	hypothetical protein [Ralstonia solanacearum]
	1_1696	1859959	1860195	236	hypothetical protein [Ralstonia solanacearum]
	1_1697	1860195	1860401	206	transmembrane protein [Ralstonia solanacearum]
	1_1698	1860398	1860562	164	hypothetical protein [Ralstonia solanacearum]
	1_1699	1860559	1860792	233	hypothetical protein [Ralstonia solanacearum]
	1_1700	1860907	1861155	248	transcriptional regulator [Ralstonia solanacearum]
	1_1701	1861152	1861346	194	hypothetical protein [Ralstonia solanacearum]
	1_1702	1861375	1861566	191	hypothetical protein [Ralstonia solanacearum]
	1_1703	1861593	1861790	197	hypothetical protein [Ralstonia solanacearum]
	1_1704	1861831	1862307	476	hypothetical protein [Ralstonia solanacearum]
	1_1705	1862584	1863216	632	hypothetical protein [Ralstonia solanacearum]
	1_1706	1863433	1864182	749	DNA methylase N-4 [Ralstonia solanacearum]
	1_1707	1864527	1864655	128	hypothetical protein [Ralstonia solanacearum]
9	1_2061	2241963	2242196	233	hypothetical protein [Ralstonia solanacearum]
	1_2062	2242562	2242837	275	hypothetical protein [Ralstonia solanacearum]
	1_2063	2243040	2243375	335	hypothetical protein [Ralstonia solanacearum]
	1_2064	2243372	2243686	314	hypothetical protein [Ralstonia solanacearum]
	1_2065	2243806	2244792	986	transposase TIS1021 [Ralstonia solanacearum]
	1_2066	2245206	2245610	404	hypothetical protein [Ralstonia solanacearum]
	1_2067	2246079	2246906	827	transmembrane protein [Ralstonia solanacearum]
	1_2068	2247148	2247594	446	signal peptidase [Ralstonia solanacearum]
10	1_2097	2283436	2284233	797	MULTISPECIES: ATP-binding protein [Ralstonia]
	1_2098	2284793	2285992	1199	integrase [Ralstonia solanacearum]
	1_2099	2286543	2286830	287	putative hns-like transcription regulator protein [Ralstonia solanacearum]
	1_2100	2287320	2288492	1172	hypothetical protein [Bradyrhizobium sp. Cp5.3]
	1_2101	2288492	2290480	1988	hypothetical protein [Haloferula sp. BvORR071]
	1_2102	2290487	2291551	1064	cytosine methyltransferase [Bradyrhizobium sp. Cp5.3]
	1_2103	2292344	2292715	371	hypothetical protein FF52_06240 [Flavobacterium sp. F52]
	1_2104	2292802	2294217	1415	hypothetical protein [Andreprevotia chitinilytica]
	1_2105	2294214	2294612	398	hypothetical protein [Burkholderia pseudomallei]
	1_2106	2294972	2295205	233	hypothetical protein [Burkholderia pseudomallei]
	1_2107	2295310	2295927	617	hypothetical protein [Oxalobacteraceae bacterium JGI 0001002-K6]
	1_2108	2296895	2297260	365	Helix-turn-helix domain protein, putative [Burkholderia pseudomallei]
	1_2109	2297337	2297717	380	hypothetical protein [Burkholderia pseudomallei]
	1_2110	2297727	2298110	383	hypothetical protein [Burkholderia pseudomallei]
	1_2111	2299052	2299483	431	hypothetical protein [Herbaspirillum sp. B501]
	1_2112	2299494	2300237	743	hypothetical protein [Ralstonia solanacearum]
	1_2113	2300909	2301823	914	hypothetical protein Rahaq2_1706 [Rahnella aquatilis CIP 78.65 = ATCC 33071]
	1_2114	2301951	2303636	1685	hypothetical protein [Ralstonia solanacearum]
	1_2115	2303876	2305192	1316	seryl-tRNA synthetase [Ralstonia solanacearum]
	1_2116	2305259	2306608	1349	ATPase AAA [Ralstonia solanacearum]
	1_2117	2306679	2307095	416	membrane protein [Ralstonia solanacearum]
	1_2118	2307131	2307778	647	membrane protein [Ralstonia solanacearum]
11	1_2253	2453167	2454084	917	LysR family transcriptional regulator [Ralstonia solanacearum]
	1_2254	2454159	2455715	1556	MFS transporter [Ralstonia solanacearum]
	1_2255	2455719	2456129	410	membrane protein [Ralstonia solanacearum]
	1_2256	2456260	2457891	1631	gamma-glutamyltransferase [Ralstonia solanacearum]
	1_2257	2457998	2458534	536	hypothetical protein [Ralstonia solanacearum]
	1_2258	2458831	2459718	887	flagellin biosynthesis protein FlgM [Ralstonia solanacearum]
	1_2259	2459723	2460469	746	glucose-1-dehydrogenase [Ralstonia solanacearum]
	1_2260	2460619	2462091	1472	Ada [Ralstonia solanacearum]
	1_2261	2462088	2462645	557	methylated-DNA--protein-cysteine methyltransferase [Ralstonia solanacearum]
	1_2262	2462739	2463671	932	Permease of the drug/metabolite transporter (DMT) superfamily [Ralstonia solanacearum]
12	1_2795	3027990	3028415	425	hypothetical protein [Ralstonia solanacearum]
	1_2796	3028736	3028966	230	hypothetical protein [Ralstonia solanacearum]
	1_2797	3029013	3029234	221	hypothetical protein [Ralstonia solanacearum]
	1_2798	3029488	3030699	1211	signal peptide protein [Ralstonia solanacearum]
	1_2799	3030696	3031874	1178	cation transporter [Ralstonia solanacearum]
	1_2800	3032075	3032743	668	hisitidine kinase [Ralstonia solanacearum]
	1_2801	3032752	3035736	2984	chemotaxis protein CheY [Ralstonia solanacearum]
13	1_2863	3108755	3109147	392	hypothetical protein [Ralstonia solanacearum]
	1_2864	3109275	3110423	1148	hypothetical protein [Ralstonia solanacearum]
	1_2865	3110423	3110866	443	hypothetical protein [Ralstonia solanacearum]
	1_2866	3111013	3111354	341	transcription regulator protein [Ralstonia solanacearum]
	1_2867	3112398	3112829	431	hypothetical protein [Ralstonia solanacearum]
	1_2868	3113569	3115692	2123	tryptophan 2-monooxygenase oxidoreductase [Ralstonia solanacearum]
	1_2869	3115910	3116701	791	hypothetical protein [Ralstonia solanacearum]
	1_2870	3116749	3118239	1490	hypothetical protein [Ralstonia solanacearum]
	1_2871	3119121	3119957	836	cytochrome C [Ralstonia solanacearum]
	1_2872	3120394	3121572	1178	antibiotic hydrolase [Ralstonia solanacearum]
	1_2873	3122160	3122366	206	hypothetical protein [Ralstonia solanacearum]
	1_2874	3122694	3122897	203	cold-shock protein [Ralstonia solanacearum]
	1_2875	3122951	3124279	1328	Mobile element protein [Ralstonia solanacearum]
	1_2876	3124772	3125608	836	SAM-dependent methyltransferase [Ralstonia solanacearum]
	1_2877	3125894	3127171	1277	NAD(FAD)-utilizing dehydrogenase [Ralstonia solanacearum]
	1_2878	3127212	3128474	1262	putative methyltransferase, Methylase of polypeptide chain release factors [Ralstonia syzygii R24]
14	1_2886	3139888	3140685	797	MULTISPECIES: ATP-binding protein [Ralstonia]
	1_2887	3140675	3142192	1517	integrase [Burkholderia vietnamiensis]
	1_2888	3142292	3145561	3269	hemagglutinin, partial [Ralstonia solanacearum]
	1_2889	3145583	3145828	245	Hemolysin [Ralstonia solanacearum]
	1_2890	3146357	3154429	8072	Hemolysin [Ralstonia solanacearum]
	1_2891	3155551	3155883	332	hypothetical protein [Ralstonia solanacearum]
	1_2892	3155935	3156231	296	hypothetical protein [Ralstonia solanacearum]
	1_2893	3156299	3156760	461	glycoside hydrolase [Ralstonia solanacearum]
	1_2894	3157276	3157824	548	transposase [Ralstonia solanacearum]
15	1_3012	3273595	3274044	449	hypothetical protein [Ralstonia solanacearum]
	1_3013	3274041	3275429	1388	recombinase [Ralstonia solanacearum]
	1_3014	3275426	3275800	374	putative bacteriophage-related protein [Ralstonia syzygii R24]
	1_3015	3275797	3276270	473	hypothetical protein [Ralstonia solanacearum]
	1_3016	3276554	3277612	1058	Sporulation initiation inhibitor protein soj [Candidatus Accumulibacter sp. BA-94]
	1_3017	3278286	3278897	611	hypothetical protein BDB_110341 [blood disease bacterium R229]
	1_3018	3278894	3279904	1010	hypothetical protein BDB_110343 [blood disease bacterium R229]
	1_3019	3280168	3281865	1697	conserved hypothetical protein [blood disease bacterium R229]
16	2_57	51941	52678	737	sn-glycerol-3-phosphate ABC transporter ATP-binding protein [Ralstonia solanacearum]
	2_58	52695	53504	809	DNA-binding domain of ModE / Molybdate-binding domain of ModE [Ralstonia solanacearum]
	2_59	53534	54289	755	hypothetical protein [Ralstonia solanacearum]
	2_60	54193	56940	2747	hypothetical protein [Ralstonia solanacearum]
	2_61	57556	57783	227	hypothetical protein [Ralstonia solanacearum]
	2_62	57941	58372	431	signal peptide protein [Ralstonia solanacearum]
	2_63	58423	59397	974	AraC family transcriptional regulator [Ralstonia solanacearum]
	2_64	59372	59620	248	hypothetical protein [Ralstonia solanacearum]
	2_65	59867	60307	440	universal stress protein UspA [Ralstonia solanacearum]
	2_66	60380	60907	527	lipoprotein signal peptide [Ralstonia solanacearum]
	2_67	61043	61702	659	transcriptional regulator [Ralstonia solanacearum]
	2_68	61686	63224	1538	membrane protein [Ralstonia solanacearum]
	2_69	63278	63574	296	hypothetical protein [Ralstonia solanacearum]
17	2_84	84297	84548	251	hypothetical protein [Ralstonia solanacearum]
	2_85	84887	85126	239	hypothetical protein [Ralstonia solanacearum]
	2_86	85939	86748	809	hypothetical protein [Ralstonia solanacearum]
	2_87	86885	88903	2018	transcriptional regulator [Ralstonia solanacearum]
	2_88	89643	104033	14390	hemagglutinin/hemolysin-like protein [Ralstonia solanacearum]
	2_89	104166	105611	1445	transporter [Ralstonia solanacearum]
	2_90	105604	107823	2219	peptidase C39 [Ralstonia solanacearum]
	2_91	107820	108992	1172	HlyD family secretion protein [Ralstonia solanacearum]
	2_92	108999	109928	929	2-dehydro-3-deoxygluconokinase [Ralstonia solanacearum]
	2_93	109940	111217	1277	amino acid deaminase [Ralstonia solanacearum]
	2_94	111347	112216	869	transcriptional regulator [Ralstonia solanacearum]
	2_95	112218	113702	1484	D-aminoacylase [Ralstonia solanacearum]
	2_96	113750	114136	386	hypothetical protein [Ralstonia solanacearum]
	2_97	114215	115567	1352	permease [Ralstonia solanacearum]
	2_98	115594	116220	626	ketohydroxyglutarate aldolase [Ralstonia solanacearum]
	2_99	116254	116979	725	3,4-dihydroxy-2-butanone 4-phosphate synthase [Ralstonia solanacearum]
	2_100	117545	117814	269	transcription regulator protein [Ralstonia solanacearum]
	2_101	117945	119651	1706	hypothetical protein [Ralstonia solanacearum]
	2_102	119709	120137	428	hypothetical protein [Ralstonia solanacearum]
	2_103	120258	121544	1286	Osmolarity sensory histidine kinase EnvZ [Ralstonia solanacearum]
	2_104	121522	122259	737	transcriptional regulator [Ralstonia solanacearum]
	2_105	122522	123871	1349	putative Co/Zn/Cd efflux system membrane fusion protein [Ralstonia solanacearum]
	2_106	123921	127046	3125	drug efflux pump transmembrane protein [Ralstonia solanacearum]
	2_107	127043	130144	3101	nodulation protein [Ralstonia solanacearum]
18	2_192	233132	234553	1421	fructosidase [Ralstonia solanacearum]
	2_193	234546	235943	1397	PTS sugar transporter [Ralstonia solanacearum]
	2_194	236033	237058	1025	DNA-binding protein [Ralstonia solanacearum]
	2_195	237726	238193	467	type 4 fimbrial biogenesis signal peptide protein [Ralstonia solanacearum]
	2_196	238196	241531	3335	pilus assembly protein PilY [Ralstonia solanacearum]
	2_197	241531	242112	581	pilus assembly protein PilX [Ralstonia solanacearum]
	2_198	242109	242861	752	type 4 fimbrial biogenesis transmembrane protein [Ralstonia solanacearum]
19	2_475	599901	600365	464	MULTISPECIES: transposase [Burkholderia]
	2_476	600618	600833	215	transposase [Ralstonia solanacearum]
	2_477	600833	601318	485	Mobile element protein [Ralstonia solanacearum]
	2_478	601283	601774	491	acetyltransferase [Ralstonia solanacearum]
	2_479	601722	602075	353	hypothetical protein [Ralstonia solanacearum]
	2_480	602659	602862	203	transposase, partial [Ralstonia solanacearum]
	2_481	602973	603188	215	transposase [Ralstonia solanacearum]
20	2_1016	1261885	1262076	191	hypothetical protein [Ralstonia solanacearum]
	2_1017	1263171	1263392	221	hypothetical protein [Ralstonia solanacearum]
	2_1018	1263795	1264025	230	hypothetical protein [Ralstonia solanacearum]
	2_1019	1264025	1264318	293	bacteriophage protein [Ralstonia solanacearum]
	2_1020	1264777	1266462	1685	degradation of polysaccharides [Ralstonia solanacearum]
	2_1021	1266877	1267029	152	hypothetical protein [Ralstonia solanacearum]
	2_1022	1267095	1268612	1517	integrase [Burkholderia vietnamiensis]
21	2_1156	1465355	1465585	230	hypothetical protein [Ralstonia solanacearum]
	2_1157	1465771	1466313	542	lactoylglutathione lyase [Ralstonia solanacearum]
	2_1158	1466333	1467442	1109	tryptophan 2,3-dioxygenase [Ralstonia solanacearum]
	2_1159	1467552	1469042	1490	putative signal peptide protein [Ralstonia solanacearum]
	2_1160	1469056	1470315	1259	penicillin epimerase [Ralstonia solanacearum]
	2_1161	1470312	1471103	791	alcohol dehydrogenase [Ralstonia solanacearum]
	2_1162	1471116	1472240	1124	aminotransferase [Ralstonia solanacearum]
	2_1163	1472297	1472920	623	peptide chain release factor H [Ralstonia solanacearum]
22	3_17	12592	12759	167	transposase (fragment), partial [Ralstonia solanacearum]
	3_18	13661	13942	281	transposase [Cupriavidus taiwanensis]
	3_19	13970	14677	707	transposase DDE domain protein [Burkholderia thailandensis MSMB121]
	3_20	14945	16159	1214	plasmid replication initiation protein [Burkholderia sp. UYPR1.413]
	3_21	16423	24948	8525	Hemolysin [Ralstonia solanacearum]
	3_22	25802	26377	575	hypothetical protein [Ralstonia solanacearum]
	3_23	26437	29007	2570	hemagglutinin [Ralstonia solanacearum]
23	3_99	114596	115486	890	mucin [Ralstonia pickettii]
	3_100	115616	116614	998	ATPase [Burkholderia mimosarum]
	3_101	116799	119126	2327	hypothetical protein [Pseudomonas aeruginosa]
	3_102	119306	119701	395	DNA-binding protein [Ralstonia solanacearum]
	3_103	119802	121961	2159	helicase [Ralstonia sp. A12]
	3_104	121958	122632	674	hypothetical protein [Ralstonia sp. A12]
	3_105	122658	123242	584	hypothetical protein [Nocardioides sp. JGI 0001009-J09]
	3_106	123359	123757	398	hypothetical protein [Ralstonia sp. A12]
	3_107	123919	124209	290	DNA-binding protein [Ralstonia solanacearum]

## Sheet: prophage
Supplementary Table6-2 Prophage prediction results.
Prophage ID	Gene ID	Start (bp)	End (bp)	Length（bp）	Fuction annotation
1	1_633	644093	645040	947	HrgA protein [Ralstonia solanacearum]
	1_634	645416	652177	6761	Large exoproteins involved in heme utilization or adhesion [Ralstonia solanacearum]
	1_635	652182	653147	965	transposase [Ralstonia solanacearum]
	1_636	653144	653293	149	hypothetical protein [Ralstonia solanacearum]
	1_637	653296	656061	2765	Large exoproteins involved in heme utilization or adhesion [Ralstonia solanacearum]
	1_638	656058	656858	800	hypothetical protein [Pseudomonas sp. GM102]
	1_639	656925	657446	521	hypothetical protein [Ralstonia solanacearum]
	1_640	657490	659256	1766	membrane protein [Ralstonia solanacearum]
	1_641	659280	660713	1433	hypothetical protein [Ralstonia solanacearum]
	1_642	661293	661790	497	putative bacteriophage related protein [Ralstonia solanacearum]
	1_643	661787	663169	1382	putative site-specific resolvase protein [Ralstonia solanacearum]
	1_644	663166	663642	476	LacI family transcriptional regulator [Ralstonia solanacearum]
	1_645	664322	664726	404	Hypothetical Protein [Ralstonia solanacearum]
	1_646	665678	666577	899	hypothetical protein [Ralstonia solanacearum]
	1_647	667432	668235	803	hypothetical protein [Mumia flava]
	1_648	668232	669152	920	hypothetical protein [Mumia flava]
	1_649	669330	671375	2045	transposase [Burkholderia pseudomallei]
	1_650	672011	673582	1571	transposase [Cupriavidus pinatubonensis]
	1_651	673614	673964	350	transposase [Cupriavidus taiwanensis]
	1_652	673964	674428	464	MULTISPECIES: transposase [Burkholderia]
	1_653	674815	675456	641	hypothetical protein [Ralstonia solanacearum]
	1_654	675556	675777	221	hypothetical protein [Ralstonia solanacearum]
	1_655	676009	679317	3308	hypothetical protein, partial [Ralstonia solanacearum]
	1_656	679769	680059	290	hypothetical protein [Ralstonia solanacearum]
	1_657	680056	680553	497	hypothetical protein [Ralstonia solanacearum]
	1_658	680550	681422	872	hypothetical protein [Ralstonia solanacearum]
	1_659	681441	682073	632	hypothetical protein [Ralstonia solanacearum]
	1_660	682281	682550	269	hypothetical protein [Ralstonia solanacearum]
	1_661	682556	682945	389	hypothetical protein [Ralstonia solanacearum]
	1_662	682929	685226	2297	hypothetical protein [Ralstonia solanacearum]
	1_663	685461	685670	209	hypothetical protein [Ralstonia solanacearum]
	1_664	685660	686067	407	hypothetical protein [Ralstonia solanacearum]
	1_665	686911	688149	1238	RNA-directed DNA polymerase [Ralstonia solanacearum]
	1_666	688376	689779	1403	DNA methylase N-4 [Ralstonia solanacearum]
	1_667	689776	691050	1274	putative dna modification methylase protein [Ralstonia syzygii R24]
	1_668	691033	691413	380	hypothetical protein [Ralstonia solanacearum]
	1_669	691410	691739	329	hypothetical protein, partial [Ralstonia solanacearum]
	1_670	691788	691952	164	hypothetical protein [Ralstonia solanacearum]
	1_671	692050	692400	350	hypothetical protein [Ralstonia solanacearum]
	1_672	692528	693034	506	hypothetical protein [Ralstonia solanacearum]
	1_673	693164	693670	506	hypothetical protein [Ralstonia solanacearum]
	1_674	693777	694037	260	hypothetical protein [Ralstonia solanacearum]
	1_675	694135	694671	536	elements of external origin [Ralstonia solanacearum]
	1_676	694671	696653	1982	hypothetical protein [Ralstonia solanacearum]
	1_677	696697	697206	509	hypothetical protein [Ralstonia solanacearum]
	1_678	697217	697609	392	hypothetical protein [Ralstonia solanacearum]
	1_679	697610	697831	221	hypothetical protein [Ralstonia solanacearum]
	1_680	697831	699357	1526	hypothetical protein [Ralstonia solanacearum]
	1_681	699367	700626	1259	serine peptidase [Ralstonia solanacearum]
	1_682	700636	701013	377	hypothetical protein [Ralstonia solanacearum]
	1_683	701020	702024	1004	elements of external origin [Ralstonia solanacearum]
	1_684	702027	702329	302	hypothetical protein [Ralstonia solanacearum]
	1_685	702335	702781	446	signal peptide protein [Ralstonia solanacearum]
	1_686	702904	703677	773	hypothetical protein [Ralstonia solanacearum]
	1_687	703686	704075	389	hypothetical protein [Ralstonia solanacearum]
	1_688	704072	704293	221	hypothetical protein [Ralstonia solanacearum]
	1_689	704370	704912	542	hypothetical protein [Ralstonia solanacearum]
	1_690	704991	707459	2468	hypothetical protein [Ralstonia solanacearum]
	1_691	708048	708335	287	DNA-binding protein [Ralstonia solanacearum]
	1_692	708936	710048	1112	hypothetical protein [Ralstonia solanacearum]
	1_693	710154	711386	1232	hypothetical protein [Pseudomonas aeruginosa]
	1_694	711495	712145	650	membrane protein, partial [Ralstonia solanacearum]
	1_695	712228	713745	1517	integrase [Burkholderia vietnamiensis]
	1_696	713735	714532	797	MULTISPECIES: ATP-binding protein [Ralstonia]
	1_697	715136	715960	824	hypothetical protein [Ralstonia solanacearum]
2	1_1451	1605691	1607664	1973	FAD-dependent cmnm(5)s(2)U34 oxidoreductase [Ralstonia solanacearum]
	1_1452	1607736	1607930	194	hypothetical protein [Ralstonia solanacearum]
	1_1453	1608371	1608556	185	hypothetical protein [Ralstonia solanacearum]
	1_1454	1608626	1609027	401	hypothetical protein [Ralstonia solanacearum]
	1_1455	1609279	1610319	1040	membrane protein [Ralstonia solanacearum]
	1_1456	1610384	1610653	269	hypothetical protein [Ralstonia solanacearum]
	1_1457	1610803	1611630	827	exported hypothetical protein [Ralstonia syzygii R24]
	1_1458	1611694	1612743	1049	peptidase M15B and M15C, D,D-carboxypeptidase VanY/endolysins [Candidatus Solibacter usitatus Ellin6076]
	1_1459	1612815	1613174	359	Conserved exported protein of unknown function [Ralstonia solanacearum]
	1_1460	1613171	1613440	269	membrane protein [Ralstonia solanacearum]
	1_1461	1613446	1613754	308	membrane protein [Ralstonia solanacearum]
	1_1462	1613755	1614246	491	lysozyme [Ralstonia solanacearum]
	1_1463	1614370	1614855	485	hypothetical protein [Ralstonia solanacearum]
	1_1464	1614859	1616058	1199	hypothetical protein, partial [Ralstonia solanacearum]
	1_1465	1616055	1616651	596	phage protein [Cupriavidus necator]
	1_1466	1616642	1617694	1052	baseplate J protein [Cupriavidus necator]
	1_1467	1617696	1618154	458	bacteriophage protein GP46, Mu-like protein [Cupriavidus necator]
	1_1468	1618154	1618726	572	baseplate assembly protein, partial [Ralstonia solanacearum]
	1_1469	1618726	1619910	1184	baseplate protein [Cupriavidus necator N-1]
	1_1470	1619907	1621085	1178	Mu-like prophage FluMu DNA circulation protein [Cupriavidus necator N-1]
	1_1471	1621351	1621590	239	hypothetical protein [Ralstonia solanacearum]
	1_1472	1621714	1623435	1721	hypothetical protein, partial [Ralstonia solanacearum]
	1_1473	1623515	1623844	329	hypothetical protein [Ralstonia solanacearum]
	1_1474	1623844	1624206	362	hypothetical protein [Ralstonia solanacearum]
	1_1475	1624255	1625736	1481	tail protein [Cupriavidus necator]
	1_1476	1625736	1625966	230	hypothetical protein [Ralstonia solanacearum]
	1_1477	1625987	1626568	581	hypothetical protein [Cupriavidus necator]
	1_1478	1626565	1626873	308	hypothetical protein [Ralstonia solanacearum]
	1_1479	1626873	1627205	332	hypothetical protein [Cupriavidus necator]
	1_1480	1627289	1629361	2072	peptidase U35 phage prohead HK97 [Cupriavidus necator N-1]
	1_1481	1629436	1630881	1445	hypothetical protein, partial [Ralstonia solanacearum]
	1_1482	1630883	1631104	221	hypothetical protein [Cupriavidus necator]
	1_1483	1631117	1633141	2024	terminase GpA [Cupriavidus necator N-1]
	1_1484	1633098	1633616	518	DNA packaging Nu1 [Cupriavidus necator N-1]
	1_1485	1633787	1634431	644	hypothetical protein [Ralstonia solanacearum]
	1_1486	1634478	1634903	425	hypothetical protein BDB_50022 [blood disease bacterium R229]
	1_1487	1635094	1635933	839	hypothetical protein BDB_50023 [blood disease bacterium R229]
	1_1488	1635956	1638376	2420	putative virulence-associated E family protein (virE) [blood disease bacterium R229]
	1_1489	1638373	1638657	284	hypothetical protein BDB_50025 [blood disease bacterium R229]
	1_1490	1638871	1639380	509	hypothetical protein [Ralstonia solanacearum]
	1_1491	1639942	1640637	695	MULTISPECIES: hypothetical protein, partial [Cupriavidus]
	1_1492	1640641	1640949	308	hypothetical protein [Halomonas sp. TD01]
	1_1493	1640936	1641241	305	hypothetical protein [Pandoraea pnomenusa]
	1_1494	1641557	1641712	155	exported hypothetical protein [blood disease bacterium R229]
	1_1495	1641775	1642179	404	hypothetical protein [Ralstonia solanacearum]
	1_1496	1642383	1642784	401	hypothetical protein [Ralstonia solanacearum]
	1_1497	1642791	1642955	164	hypothetical protein [Ralstonia solanacearum]
	1_1498	1642957	1643163	206	hypothetical protein [Ralstonia solanacearum]
	1_1499	1643186	1643557	371	hypothetical protein RSP673_24230 [Ralstonia solanacearum P673]
	1_1500	1643590	1644441	851	hypothetical protein [Ralstonia solanacearum]
	1_1501	1644494	1645048	554	deoxynucleotide monophosphate kinase [Ralstonia solanacearum]
	1_1502	1645045	1645521	476	hypothetical protein [Ralstonia solanacearum]
	1_1503	1645518	1646045	527	hypothetical protein [Ralstonia solanacearum]
	1_1504	1646039	1646281	242	hypothetical protein [Ralstonia solanacearum]
	1_1505	1646278	1648374	2096	C-5 cytosine-specific DNA methylase [Pandoraea sp. SD6-2]
	1_1506	1648546	1649772	1226	integrase [Ralstonia solanacearum]
	1_1507	1650012	1653131	3119	Acr/RND family transmembrane transporter [Ralstonia solanacearum]
	1_1508	1653198	1654406	1208	RND transporter MFP subunit [Ralstonia solanacearum]
3	1_1687	1851996	1852754	758	transcription regulator protein [Ralstonia solanacearum]
	1_1688	1853011	1853976	965	transposase [Ralstonia solanacearum]
	1_1689	1853973	1854122	149	hypothetical protein [Ralstonia solanacearum]
	1_1690	1854165	1854572	407	transposase [Burkholderia glumae]
	1_1691	1854449	1854847	398	transposase [Ralstonia solanacearum]
	1_1692	1855594	1856829	1235	integrase [Ralstonia solanacearum]
	1_1693	1856804	1857019	215	regulatory protein [Ralstonia solanacearum]
	1_1694	1857016	1859721	2705	hypothetical protein [Ralstonia solanacearum]
	1_1695	1859754	1859966	212	hypothetical protein [Ralstonia solanacearum]
	1_1696	1859959	1860195	236	hypothetical protein [Ralstonia solanacearum]
	1_1697	1860195	1860401	206	transmembrane protein [Ralstonia solanacearum]
	1_1698	1860398	1860562	164	hypothetical protein [Ralstonia solanacearum]
	1_1699	1860559	1860792	233	hypothetical protein [Ralstonia solanacearum]
	1_1700	1860907	1861155	248	transcriptional regulator [Ralstonia solanacearum]
	1_1701	1861152	1861346	194	hypothetical protein [Ralstonia solanacearum]
	1_1702	1861375	1861566	191	hypothetical protein [Ralstonia solanacearum]
	1_1703	1861593	1861790	197	hypothetical protein [Ralstonia solanacearum]
	1_1704	1861831	1862307	476	hypothetical protein [Ralstonia solanacearum]
	1_1705	1862584	1863216	632	hypothetical protein [Ralstonia solanacearum]
	1_1706	1863433	1864182	749	DNA methylase N-4 [Ralstonia solanacearum]
	1_1707	1864527	1864655	128	hypothetical protein [Ralstonia solanacearum]
	1_1708	1864655	1865767	1112	hypothetical protein [Ralstonia solanacearum]
	1_1709	1865776	1866198	422	oxidoreductase [Ralstonia solanacearum]
	1_1710	1866201	1868864	2663	phage-related tail transmembrane protein [Ralstonia solanacearum]
	1_1711	1868959	1869285	326	hypothetical protein [Ralstonia solanacearum]
	1_1712	1869361	1869870	509	major tail tube protein [Ralstonia solanacearum]
	1_1713	1869902	1871077	1175	tail sheath protein [Ralstonia solanacearum]
	1_1714	1871176	1871547	371	hypothetical protein [Ralstonia solanacearum]
	1_1715	1871637	1872389	752	tail assembly protein [Ralstonia solanacearum]
	1_1716	1872402	1874066	1664	tail protein [Ralstonia solanacearum]
	1_1717	1874071	1874688	617	tail formation-like protein [Ralstonia solanacearum]
	1_1718	1874681	1875589	908	baseplate assembly protein [Ralstonia solanacearum]
	1_1719	1875592	1875939	347	hypothetical protein [Ralstonia solanacearum]
	1_1720	1875936	1876553	617	phage baseplate assembly-like protein [Ralstonia solanacearum]
	1_1721	1876670	1877446	776	hypothetical protein [Ralstonia solanacearum]
	1_1722	1877439	1878674	1235	hypothetical protein Q043_04340 [Pseudomonas aeruginosa BWHPSA038]
	1_1723	1878846	1879292	446	virion morphogenesis protein [Ralstonia solanacearum]
	1_1724	1879289	1879723	434	tail completion protein-like protein [Ralstonia solanacearum]
	1_1725	1879720	1880220	500	signal peptide protein [Ralstonia solanacearum]
	1_1726	1880217	1881023	806	hypothetical protein [Ralstonia solanacearum]
	1_1727	1881020	1881331	311	elements of external origin [Ralstonia solanacearum]
	1_1728	1881328	1881732	404	phage-related transmembrane protein [Ralstonia solanacearum]
4	1_2392	2597366	2598190	824	pyrroline-5-carboxylate reductase [Ralstonia solanacearum]
	1_2393	2598212	2598490	278	membrane protein [Ralstonia solanacearum]
	1_2394	2598487	2599362	875	4-hydroxybenzoate polyprenyltransferase [Ralstonia solanacearum]
	1_2395	2599436	2599936	500	DNA protection during starvation or oxydative stress transcription regulator protein [Ralstonia solanacearum]
	1_2396	2600095	2600337	242	membrane protein [Ralstonia solanacearum]
	1_2397	2600396	2600644	248	hypothetical protein [Ralstonia solanacearum]
	1_2398	2600863	2601807	944	LysR family transcriptional regulator [Ralstonia solanacearum]
	1_2399	2602413	2602955	542	hypothetical protein [Ralstonia solanacearum]
	1_2400	2603025	2603534	509	signal peptide protein [Ralstonia solanacearum]
	1_2401	2603531	2605795	2264	usher protein [Ralstonia solanacearum]
	1_2402	2605845	2606606	761	pili assembly chaperone transmembrane protein [Ralstonia solanacearum]
	1_2403	2606683	2607186	503	spore coat protein [Ralstonia solanacearum]
	1_2404	2607236	2607739	503	spore coat protein U [Ralstonia solanacearum]
	1_2405	2609354	2610214	860	transglutaminase [Ralstonia solanacearum]
	1_2406	2610311	2610607	296	hypothetical protein [Ralstonia solanacearum]
	1_2407	2610758	2611075	317	hypothetical protein [Ralstonia solanacearum]
	1_2408	2611193	2611330	137	hypothetical protein [Ralstonia solanacearum]
	1_2409	2611953	2612267	314	hypothetical protein [Ralstonia solanacearum]
	1_2410	2612414	2612698	284	hypothetical protein [Ralstonia solanacearum]
	1_2411	2612792	2613118	326	hypothetical protein [Ralstonia solanacearum]
	1_2412	2614497	2614751	254	translation initiation factor 1 [Ralstonia solanacearum]
	1_2413	2615543	2615860	317	hypothetical protein [Ralstonia solanacearum]
5	1_2902	3163066	3163182	116	hypothetical protein [Ralstonia solanacearum]
	1_2903	3163448	3163861	413	hypothetical protein [Ralstonia solanacearum]
	1_2904	3163966	3164430	464	MULTISPECIES: transposase [Burkholderia]
	1_2905	3164430	3164780	350	transposase [Cupriavidus taiwanensis]
	1_2906	3164812	3166383	1571	transposase [Cupriavidus pinatubonensis]
	1_2907	3166369	3166677	308	hypothetical protein [Ralstonia solanacearum]
	1_2908	3167889	3171011	3122	multidrug transporter [Ralstonia solanacearum]
	1_2909	3171008	3172123	1115	hemolysin secretion protein D [Ralstonia solanacearum]
	1_2910	3172211	3172888	677	outer membrane protein TolC [Cupriavidus necator N-1]
	1_2911	3172913	3174373	1460	RND transporter [Ralstonia solanacearum]
	1_2912	3174466	3175272	806	short-chain dehydrogenase [Ralstonia solanacearum]
	1_2913	3175322	3176461	1139	MFS transporter, partial [Ralstonia solanacearum]
	1_2914	3176561	3178078	1517	integrase [Burkholderia vietnamiensis]
	1_2915	3178068	3178865	797	MULTISPECIES: ATP-binding protein [Ralstonia]
	1_2916	3178993	3179274	281	hypothetical protein [Ralstonia solanacearum]
	1_2917	3179278	3179550	272	hypothetical protein [Ralstonia solanacearum]
	1_2918	3179550	3181031	1481	virulence factor [Ralstonia solanacearum]
	1_2919	3181028	3183235	2207	membrane protein [Ralstonia solanacearum]
	1_2920	3183240	3185960	2720	type IV secretion protein Rhs [Ralstonia solanacearum]
	1_2921	3186689	3186928	239	hypothetical protein [Ralstonia solanacearum]
	1_2922	3186944	3187324	380	RNA polymerase subunit sigma [Ralstonia solanacearum]
	1_2923	3187317	3187526	209	hypothetical protein [Ralstonia solanacearum]
	1_2924	3187528	3187992	464	hypothetical protein [Ralstonia solanacearum]
	1_2925	3188123	3190411	2288	hypothetical protein [Ralstonia solanacearum]
	1_2926	3190408	3190668	260	hypothetical protein [Ralstonia solanacearum]
	1_2927	3190665	3191402	737	hypothetical protein [Ralstonia solanacearum]
	1_2928	3191402	3191878	476	hypothetical protein [Ralstonia solanacearum]
	1_2929	3191886	3192527	641	hypothetical protein [Ralstonia solanacearum]
	1_2930	3192524	3193384	860	hypothetical protein [Ralstonia solanacearum]
	1_2931	3193381	3193863	482	hypothetical protein [Ralstonia solanacearum]
	1_2932	3193874	3194137	263	hypothetical protein [Ralstonia solanacearum]
	1_2933	3194366	3194827	461	excisionase protein [Ralstonia solanacearum]
	1_2934	3194877	3197114	2237	hypothetical protein [Ralstonia solanacearum]
	1_2935	3197244	3198404	1160	PopP3 protein [Ralstonia solanacearum]
	1_2936	3198459	3198746	287	hypothetical protein [Ralstonia solanacearum]
	1_2937	3198746	3199573	827	hypothetical protein [Ralstonia solanacearum]
	1_2938	3199790	3200239	449	hypothetical protein [Ralstonia solanacearum]
	1_2939	3200236	3201624	1388	recombinase [Ralstonia solanacearum]
	1_2940	3201621	3201995	374	hypothetical protein [Ralstonia solanacearum]
	1_2941	3201992	3202465	473	hypothetical protein [Ralstonia solanacearum]
	1_2942	3202539	3203471	932	hypothetical protein [Ralstonia solanacearum]
	1_2943	3203689	3204699	1010	hypothetical protein [Ralstonia solanacearum]
	1_2944	3204784	3205548	764	hypothetical protein [Ralstonia solanacearum]
	1_2945	3205579	3206268	689	hypothetical protein [Ralstonia solanacearum]
	1_2946	3206619	3207407	788	transposase [Ralstonia solanacearum]
	1_2947	3207778	3207891	113	hypothetical protein [Ralstonia solanacearum]
	1_2948	3207904	3208740	836	Peptidyl-prolyl cis-trans isomerase [Ralstonia solanacearum]
	1_2949	3208758	3210509	1751	activation/secretion signal peptide protein [Ralstonia solanacearum]
	1_2950	3210521	3213061	2540	hemagglutinin [Ralstonia solanacearum]
	1_2951	3213036	3213278	242	hypothetical protein [Ralstonia solanacearum]
	1_2952	3213305	3213631	326	hypothetical protein [Ralstonia solanacearum]
	1_2953	3213822	3214541	719	hypothetical protein [Burkholderia sp. BT03]
	1_2954	3215037	3223271	8234	Hemolysin [Ralstonia solanacearum]
	1_2955	3224396	3224734	338	hypothetical protein [Ralstonia solanacearum]
	1_2956	3225204	3225608	404	Hypothetical Protein [Ralstonia solanacearum]
	1_2957	3225664	3225963	299	hypothetical protein [Ralstonia solanacearum]
	1_2958	3226031	3226492	461	glycoside hydrolase [Ralstonia solanacearum]
	1_2959	3226489	3226965	476	hypothetical protein [Ralstonia solanacearum]
	1_2960	3226962	3227252	290	membrane protein [Ralstonia solanacearum]
	1_2961	3227320	3227544	224	hypothetical protein [Ralstonia solanacearum]
	1_2962	3227554	3229398	1844	hypothetical protein [Ralstonia solanacearum]
	1_2963	3229403	3229801	398	hypothetical protein [Ralstonia solanacearum]
	1_2964	3229798	3230280	482	conserved hypothetical protein [Ralstonia syzygii R24]
	1_2965	3230284	3231450	1166	hypothetical protein [Ralstonia solanacearum]
	1_2966	3231462	3235052	3590	transmembrane protein [Ralstonia solanacearum]
	1_2967	3235053	3235448	395	conserved hypothetical protein [Ralstonia syzygii R24]
	1_2968	3235454	3239275	3821	putative tail length tape measure protein [Ralstonia solanacearum]
	1_2969	3239387	3240184	797	MULTISPECIES: ATP-binding protein [Ralstonia]
	1_2970	3240174	3241691	1517	integrase [Burkholderia vietnamiensis]
	1_2971	3241965	3242891	926	PopP2 protein [Ralstonia solanacearum]
	1_2972	3243077	3243367	290	DNA-binding protein [Ralstonia solanacearum]
	1_2973	3243410	3244054	644	hypothetical protein [Ralstonia solanacearum]
	1_2974	3244029	3244196	167	miscellaneous; unknown [Ralstonia solanacearum]
	1_2975	3244247	3244642	395	hypothetical protein [Ralstonia solanacearum]
	1_2976	3244651	3245424	773	hypothetical protein [Ralstonia solanacearum]
	1_2977	3245550	3245996	446	signal peptide protein [Ralstonia solanacearum]
	1_2978	3246002	3246304	302	hypothetical protein [Ralstonia solanacearum]
	1_2979	3246307	3247311	1004	bacteriophage-like protein [Ralstonia solanacearum]
	1_2980	3247320	3247697	377	bacteriophage-like protein [Ralstonia solanacearum]
	1_2981	3247707	3248957	1250	bacteriophage-like protein [Ralstonia solanacearum]
	1_2982	3248967	3250514	1547	hypothetical protein [Ralstonia solanacearum]
	1_2983	3250514	3250735	221	hypothetical protein [Ralstonia solanacearum]
	1_2984	3250736	3251128	392	hypothetical protein [Ralstonia solanacearum]
	1_2985	3251139	3251648	509	hypothetical protein [Ralstonia solanacearum]
	1_2986	3251692	3253662	1970	Phage terminase, large subunit [Ralstonia solanacearum]
	1_2987	3253662	3254198	536	elements of external origin [Ralstonia solanacearum]
	1_2988	3254295	3254564	269	hypothetical protein [Ralstonia solanacearum]
	1_2989	3254655	3255170	515	hypothetical protein [Ralstonia solanacearum]
	1_2990	3255292	3255480	188	hypothetical protein [Ralstonia solanacearum]
	1_2991	3255705	3256070	365	hypothetical protein [Ralstonia solanacearum]
	1_2992	3256113	3257333	1220	hypothetical protein [Ralstonia solanacearum]
	1_2993	3257330	3258733	1403	site-specific DNA-methyltransferase [Ralstonia solanacearum]
	1_2994	3259284	3259583	299	toxin RelE [Ralstonia solanacearum]
	1_2995	3259583	3259849	266	hypothetical protein [Ralstonia solanacearum]
	1_2996	3259904	3260287	383	RNA polymerase subunit sigma [Ralstonia solanacearum]
	1_2997	3260280	3260489	209	hypothetical protein [Ralstonia solanacearum]
	1_2998	3260491	3260955	464	bacteriophage-related protein [Ralstonia solanacearum]
	1_2999	3261086	3263374	2288	bacteriophage-related protein [Ralstonia solanacearum]
	1_3000	3263371	3263631	260	hypothetical protein [Ralstonia solanacearum]
	1_3001	3263628	3264386	758	isoleucyl-tRNA synthetase [Ralstonia solanacearum]
	1_3002	3264373	3264921	548	bacteriophage-like protein [Ralstonia solanacearum]
	1_3003	3264921	3265433	512	hypothetical protein [Ralstonia solanacearum]
	1_3004	3265441	3266070	629	hypothetical protein [Ralstonia solanacearum]
	1_3005	3266124	3267089	965	transposase [Ralstonia solanacearum]
	1_3006	3267257	3268117	860	phage related protein [Ralstonia solanacearum]
	1_3007	3268114	3268596	482	hypothetical protein [Ralstonia solanacearum]
	1_3008	3268607	3268870	263	hypothetical protein [Ralstonia solanacearum]
	1_3009	3269099	3269560	461	putative excisionase protein [Ralstonia syzygii R24]
	1_3010	3269610	3271847	2237	hypothetical protein [Ralstonia solanacearum]
	1_3011	3271977	3273155	1178	hypothetical protein [Ralstonia solanacearum]
	1_3012	3273595	3274044	449	hypothetical protein [Ralstonia solanacearum]
	1_3013	3274041	3275429	1388	recombinase [Ralstonia solanacearum]
	1_3014	3275426	3275800	374	putative bacteriophage-related protein [Ralstonia syzygii R24]
	1_3015	3275797	3276270	473	hypothetical protein [Ralstonia solanacearum]
	1_3016	3276554	3277612	1058	Sporulation initiation inhibitor protein soj [Candidatus Accumulibacter sp. BA-94]
	1_3017	3278286	3278897	611	hypothetical protein BDB_110341 [blood disease bacterium R229]
	1_3018	3278894	3279904	1010	hypothetical protein BDB_110343 [blood disease bacterium R229]
	1_3019	3280168	3281865	1697	conserved hypothetical protein [blood disease bacterium R229]
	1_3020	3282286	3284004	1718	5&apos;-nucleotidase [Ralstonia solanacearum]
	1_3021	3284001	3284510	509	alkyl hydroperoxide reductase [Ralstonia solanacearum]
	1_3022	3284519	3285169	650	hypothetical protein [Ralstonia solanacearum]
	1_3023	3285178	3285990	812	hypothetical protein [Ralstonia solanacearum]
	1_3024	3286012	3286470	458	signal peptide protein [Ralstonia solanacearum]
	1_3025	3286481	3286792	311	sulfur oxidation protein [Ralstonia solanacearum]
	1_3026	3286812	3287294	482	sulfur oxidation protein SoxY [Ralstonia solanacearum]
	1_3027	3287312	3287659	347	cytochrome C transmembrane protein [Ralstonia solanacearum]
	1_3028	3287817	3288713	896	hypothetical protein [Ralstonia solanacearum]
	1_3029	3288841	3290136	1295	flavocytochrome C sulfide dehydrogenase [Ralstonia solanacearum]
	1_3030	3290133	3290483	350	signal peptide protein [Ralstonia solanacearum]
