# Supplementary material for: Comprehensive genome sequence analysis of the devastating tobacco bacterial phytopathogen Ralstonia solanacearum strain FJ1003
Source: Front Genet. 2022 Aug 22;13:966092. doi: 10.3389/fgene.2022.966092 (PMC9441608; doi:10.3389/fgene.2022.966092)
Supplement: Supplementary file 1 [file DataSheet1.ZIP › Supplementary/Supplementary Table 7.xlsx]

## Sheet: Sheet1
Supplementary 7 The strain information used to construct the phylogenetic tree
strain name	Geographic origin	Host	phylotype	identity (%)
UW757	Latin America	Osteospermum	II	100
UTT-25	India	Tomato	I	100
RS-T02	China	Tomato	I	100
P781	America	Mandevilla	II	100
T523	Philippines	Tomato	I	100
CQPS-1	China	Tobacco	I	100
RSCM	China	Cucurbita maxima	I	98
P673	America	Tomato	II	95
UA-1609	Columbia	Banana	II	92
RD15	China	Potato	I	89
UA-1579	Columbia	Banana	II	91
T98	Korea	Potato	I	82
SL3175	Korea	Potato	I	82
FJ1003	China	Tobacco	I	100
